# Supplementary material for: Optical Identification of Diabetic Retinopathy Using Hyperspectral Imaging
Source: J Pers Med. 2023 Jun 1;13(6):939. doi: 10.3390/jpm13060939 (PMC10303351; doi:10.3390/jpm13060939)
Supplement: Supplementary file 1 [file jpm-13-00939-s001.zip]

Archive with 1 entries (1 files):
- jpm-2360504-supplementary.pdf
